# Supplementary material for: Cell wall composition and penetration resistance against the fungal pathogen Colletotrichum higginsianum are affected by impaired starch turnover in Arabidopsis mutants
Source: J Exp Bot. 2016 Dec 12;68(3):701–13. doi: 10.1093/jxb/erw434 (PMC5441917; doi:10.1093/jxb/erw434)
Supplement: Supplementary Data [file erw434_Supplementary_Data.zip]

Archive with 1 entries (1 files):
- supplementary_figures_S1_S3_Table_S1.pdf
